# Supplementary material for: Using Approximate Bayesian Computation to infer sex ratios from acoustic data
Source: PLoS One. 2018 Jun 21;13(6):e0199428. doi: 10.1371/journal.pone.0199428 (PMC6013104; doi:10.1371/journal.pone.0199428)
Supplement: S2 Table — Fmean: call frequency (out of Analook). Colo: colony name. Rec.No: Recording number. (CSV) [file pone.0199428.s004.csv]

Fmean	Colo	Filename
108.52	Thu22	1
108.11	Thu22	1
108.37	Thu22	1
108.11	Thu22	1
107.66	Thu22	1
108.52	Thu22	1
108.37	Thu22	1
109.59	Thu22	2
109.89	Thu22	2
111.11	Thu22	2
109.71	Thu22	2
109.59	Thu22	2
110.09	Thu22	2
109.83	Thu22	2
109.82	Thu22	2
109.59	Thu22	2
109.72	Thu22	2
109.64	Thu22	2
109.09	Thu22	2
110.09	Thu22	2
109.59	Thu22	2
109.71	Thu22	2
109.81	Thu22	2
109.82	Thu22	2
109.72	Thu22	2
109.64	Thu22	2
108.53	Thu22	3
108.55	Thu22	3
108.55	Thu22	3
109.29	Thu22	4
108.6	Thu22	4
109.59	Thu22	4
109.15	Thu22	4
109.59	Thu22	4
109.29	Thu22	4
108.84	Thu22	4
109.29	Thu22	4
109.76	Thu22	4
109.45	Thu22	4
109.59	Thu22	4
109.42	Thu22	4
109.16	Thu22	4
109.22	Thu22	4
109.09	Thu22	4
109.59	Thu22	4
109.12	Thu22	4
109.19	Thu22	4
109.22	Thu22	4
109.38	Thu22	4
109.59	Thu22	4
109.38	Thu22	4
109.09	Thu22	4
109.24	Thu22	4
109.28	Thu22	4
109.34	Thu22	4
109.22	Thu22	4
108.6	Thu22	4
108.95	Thu22	4
109.22	Thu22	4
109.29	Thu22	4
109.76	Thu22	4
109.59	Thu22	4
109.34	Thu22	4
109.15	Thu22	4
109.2	Thu22	4
109.23	Thu22	4
109.09	Thu22	4
109.32	Thu22	4
109.32	Thu22	4
109.32	Thu22	4
109.29	Thu22	4
110.34	Thu22	4
110.28	Thu22	4
110.17	Thu22	4
110.34	Thu22	4
109.89	Thu22	4
110.19	Thu22	4
110.21	Thu22	4
110.34	Thu22	4
110.24	Thu22	4
111.11	Thu22	4
109.19	Thu22	4
109.28	Thu22	4
106.95	Thu22	5
107.62	Thu22	5
107.14	Thu22	5
107.14	Thu22	5
107.28	Thu22	5
107.38	Thu22	5
106.95	Thu22	5
106.92	Thu22	5
106.9	Thu22	5
106.99	Thu22	5
107.09	Thu22	5
106.67	Thu22	5
106.67	Thu22	5
107.14	Thu22	5
106.68	Thu22	5
106.79	Thu22	5
106.67	Thu22	5
106.9	Thu22	5
106.23	Thu22	5
106.19	Thu22	5
105.96	Thu22	5
105.96	Thu22	5
106.12	Thu22	5
106.62	Thu22	5
106.49	Thu22	5
106.56	Thu22	5
107.14	Thu22	5
106.45	Thu22	5
105.43	Thu22	5
106.46	Thu22	5
106.43	Thu22	5
106.92	Thu22	5
106.99	Thu22	5
107.09	Thu22	5
106.68	Thu22	5
106.79	Thu22	5
106.23	Thu22	5
106.49	Thu22	5
106.45	Thu22	5
106.46	Thu22	5
108.84	Thu22	6
108.62	Thu22	6
108.38	Thu22	6
108.47	Thu22	6
108.35	Thu22	6
108.11	Thu22	6
108.11	Thu22	6
108.4	Thu22	6
108.43	Thu22	6
108.42	Thu22	6
108.11	Thu22	6
108.84	Thu22	6
108.4	Thu22	6
108.11	Thu22	6
108.33	Thu22	6
108.64	Thu22	6
109.59	Thu22	6
108.62	Thu22	6
108.38	Thu22	6
107.78	Thu22	7
108.11	Thu22	7
107.74	Thu22	7
107.95	Thu22	7
107.8	Thu22	7
107.93	Thu22	7
108.11	Thu22	7
107.95	Thu22	7
107.94	Thu22	7
108.11	Thu22	7
107.96	Thu22	7
108.11	Thu22	7
108.11	Thu22	7
107.74	Thu22	7
107.81	Thu22	7
107.83	Thu22	7
107.87	Thu22	7
107.78	Thu22	7
108.11	Thu22	7
108.11	Thu22	7
107.38	Thu22	7
108.11	Thu22	7
108.11	Thu22	7
108.11	Thu22	7
108.11	Thu22	7
108.11	Thu22	7
107.74	Thu22	7
107.81	Thu22	7
107.78	Thu22	8
108.79	Thu22	8
109.06	Thu22	8
108.79	Thu22	8
109.06	Thu22	8
109.36	Thu22	9
110.09	Thu22	9
109.23	Thu22	9
109.09	Thu22	9
109.32	Thu22	9
108.7	Thu22	9
108.84	Thu22	9
108.91	Thu22	9
108.6	Thu22	10
108.6	Thu22	10
108.7	Thu22	10
108.7	Thu22	10
108.76	Thu22	10
108.4	Thu22	10
108.45	Thu22	10
108.49	Thu22	10
108.33	Thu22	10
108.52	Thu22	10
108.6	Thu22	10
108.49	Thu22	10
107.69	Thu22	11
108.11	Thu22	11
107.88	Thu22	11
107.91	Thu22	11
107.81	Thu22	11
106.67	Thu22	11
107.14	Thu22	11
107.62	Thu22	11
107.62	Thu22	11
107.62	Thu22	11
107.53	Thu22	11
107.71	Thu22	11
108.7	Thu22	11
108.11	Thu22	11
107.53	Thu22	11
107.81	Thu22	11
109.22	Thu22	12
109.27	Thu22	12
110.34	Thu22	12
108.11	Thu22	12
108.6	Thu22	12
108.9	Thu22	12
108.65	Thu22	12
108.78	Thu22	12
108.97	Thu22	12
109.14	Thu22	12
108.97	Thu22	12
109.34	Thu22	12
109.23	Thu22	12
109.14	Thu22	12
109.2	Thu22	12
108.97	Thu22	12
109.29	Thu22	12
109.09	Thu22	12
109.26	Thu22	12
109.09	Thu22	12
109.26	Thu22	12
109.16	Thu22	12
109.15	Thu22	12
109.34	Thu22	12
109.03	Thu22	12
109.26	Thu22	12
109.09	Thu22	12
109.27	Thu22	12
108.65	Thu22	12
108.97	Thu22	12
108.97	Thu22	12
109.46	Thu22	12
107.66	Thu22	13
107.64	Thu22	13
107.66	Thu22	13
107.23	Thu22	14
107.18	Thu22	14
109.59	Thu22	15
109.29	Thu22	15
109.43	Thu22	15
109.29	Thu22	15
109.39	Thu22	15
109.43	Thu22	15
108.84	Thu22	16
108.84	Thu22	16
109.18	Thu22	16
109.29	Thu22	16
109.89	Thu22	16
109.18	Thu22	16
107.59	Thu22	17
107.77	Thu22	17
107.88	Thu22	17
107.78	Thu22	17
107.82	Thu22	17
108.11	Thu22	17
107.77	Thu22	17
107.62	Thu22	17
107.88	Thu22	17
107.74	Thu22	17
109.97	Thu22	18
109.97	Thu22	18
109.59	Thu22	18
111.11	Thu22	18
109.8	Thu22	18
109.86	Thu22	18
110.09	Thu22	18
109.66	Thu22	18
109.94	Thu22	18
108.99	Thu22	18
109.68	Thu22	18
109.84	Thu22	18
109.59	Thu22	18
110.34	Thu22	18
109.8	Thu22	18
108.95	Thu22	18
110.09	Thu22	18
111.11	Thu22	18
110.02	Thu22	18
109.83	Thu22	18
109.09	Thu22	18
110.09	Thu22	18
109.29	Thu22	18
109.09	Thu22	18
109.38	Thu22	18
108.91	Thu22	18
109.22	Thu22	18
108.76	Thu22	18
109.22	Thu22	18
108.98	Thu22	18
109.09	Thu22	18
110.34	Thu22	19
110.09	Thu22	19
108.75	Thu22	19
108.93	Thu22	19
108.8	Thu22	19
109.22	Thu22	19
108.72	Thu22	19
107.84	Thu22	19
108.11	Thu22	19
111.11	Thu22	19
108.7	Thu22	19
108.65	Thu22	19
108.95	Thu22	19
108.95	Thu22	19
109.59	Thu22	19
109.09	Thu22	19
108.95	Thu22	19
109.59	Thu22	19
109.38	Thu22	19
108.84	Thu22	19
111.11	Thu22	19
108.81	Thu22	19
108.97	Thu22	19
108.75	Thu22	19
108.99	Thu22	19
108.95	Thu22	19
109.22	Thu22	19
108.11	Thu22	19
108.11	Thu22	19
108.8	Thu22	19
108.11	Thu22	19
108.11	Thu22	19
108.84	Thu22	19
108.84	Thu22	19
109.09	Thu22	19
109.09	Thu22	19
108.11	Thu22	19
105.82	Thu22	19
106.19	Thu22	19
105.26	Thu22	19
104.87	Thu22	19
105.26	Thu22	19
105.26	Thu22	19
104.35	Thu22	19
104.87	Thu22	19
105.26	Thu22	19
105.26	Thu22	19
106.19	Thu22	19
105.26	Thu22	19
105.26	Thu22	19
104.58	Thu22	19
104.87	Thu22	19
105.26	Thu22	19
105.57	Thu22	19
105.14	Thu22	19
105.26	Thu22	19
105.15	Thu22	19
106.67	Thu22	19
104.87	Thu22	19
105.26	Thu22	19
105.26	Thu22	19
105.26	Thu22	19
105.1	Thu22	19
105.26	Thu22	19
104.71	Thu22	19
105.26	Thu22	19
104.87	Thu22	19
104.48	Thu22	19
104.95	Thu22	19
105.26	Thu22	19
105.08	Thu22	19
105.26	Thu22	19
105.26	Thu22	19
105.01	Thu22	19
105.26	Thu22	19
104.8	Thu22	19
104.82	Thu22	19
104.92	Thu22	19
105.26	Thu22	19
105.26	Thu22	19
105.26	Thu22	19
104.82	Thu22	19
104.35	Thu22	19
104.71	Thu22	19
104.35	Thu22	19
107.84	Thu22	19
104.78	Thu22	19
104.95	Thu22	19
105.01	Thu22	19
109.38	Thu22	20
110.34	Thu22	20
109.89	Thu22	20
112.15	Thu22	20
110.09	Thu22	20
110.25	Thu22	20
109.89	Thu22	20
109.59	Thu22	20
107.38	Thu22	20
109.09	Thu22	20
109.59	Thu22	20
111.11	Thu22	20
109.89	Thu22	20
109.59	Thu22	20
110.17	Thu22	20
109.59	Thu22	20
109.54	Thu22	21
108.7	Thu22	21
109.09	Thu22	21
109.97	Thu22	21
111.11	Thu22	21
109.47	Thu22	21
110.02	Thu22	21
111.11	Thu22	21
109.29	Thu22	21
108.7	Thu22	21
108.99	Thu22	21
108.11	Thu22	21
109.47	Thu22	21
109.59	Thu22	22
109.34	Thu22	22
109.5	Thu22	22
109.09	Thu22	22
109.59	Thu22	22
108.11	Thu22	22
109.59	Thu22	22
109.59	Thu22	22
109.52	Thu22	22
109.44	Thu22	22
109.09	Thu22	22
109.59	Thu22	22
109.89	Thu22	22
111.11	Thu22	22
109.69	Thu22	22
109.09	Thu22	22
109.5	Thu22	22
109.59	Thu22	22
109.65	Thu22	22
109.62	Thu22	22
110.09	Thu22	22
109.5	Thu22	22
108.84	Thu22	22
109.8	Thu22	22
109.59	Thu22	22
109.59	Thu22	22
111.11	Thu22	22
110.67	Thu22	22
109.59	Thu22	22
109.59	Thu22	22
110.09	Thu22	22
110.09	Thu22	22
109.29	Thu22	22
109.29	Thu22	22
109.89	Thu22	22
110.34	Thu22	22
109.76	Thu22	22
106.19	Thu22	22
110.09	Thu22	22
110.63	Thu22	22
110.81	Thu22	22
110.95	Thu22	22
110.6	Thu22	22
111.11	Thu22	22
110.66	Thu22	22
109.65	Thu22	22
111.11	Thu22	23
109.89	Thu22	23
110.5	Thu22	23
110.5	Thu22	23
109.94	Thu22	23
109.85	Thu22	23
110.24	Thu22	23
108.84	Thu22	23
109.59	Thu22	23
109.76	Thu22	23
109.69	Thu22	23
109.89	Thu22	23
109.59	Thu22	23
109.98	Thu22	23
110.05	Thu22	23
110.34	Thu22	23
110	Thu22	23
110.34	Thu22	23
109.89	Thu22	23
108.84	Thu22	23
109.89	Thu22	23
111.11	Thu22	23
110.34	Thu22	23
110.16	Thu22	23
108.76	Thu22	23
109.5	Thu22	23
104.58	Thu22	23
109.29	Thu22	23
109.8	Thu22	23
109.97	Thu22	23
111.11	Thu22	23
109.42	Thu22	23
105.73	Thu22	23
110	Thu22	23
109.89	Thu22	23
109.8	Thu22	23
109.59	Thu22	23
110.24	Thu22	23
110.3	Thu22	23
110.34	Thu22	23
109.59	Thu22	23
109.8	Thu22	23
105.26	Thu22	23
110.24	Thu22	23
110.34	Thu22	23
109.73	Thu22	23
109.89	Thu22	23
111.11	Thu22	23
110.34	Thu22	23
110.09	Thu22	23
109.09	Thu22	23
109.59	Thu22	23
111.11	Thu22	23
109.59	Thu22	23
109.79	Thu22	23
109.7	Thu22	23
109.89	Thu22	23
109.22	Thu22	23
109.73	Thu22	23
109.59	Thu22	23
109.76	Thu22	23
109.22	Thu22	23
108.11	Thu22	23
109.84	Thu22	23
109.41	Thu22	23
109.59	Thu22	23
109.26	Thu22	23
109.59	Thu22	23
111.11	Thu22	23
110.09	Thu22	23
110.34	Thu22	23
109.84	Thu22	23
110.22	Thu22	23
109.59	Thu22	23
109.89	Thu22	23
109.89	Thu22	23
110.09	Thu22	23
109.91	Thu22	23
110.24	Thu22	23
109.89	Thu22	23
109.39	Thu22	23
109.29	Thu22	23
109.34	Thu22	23
109.33	Thu22	23
109.26	Thu22	23
109.29	Thu22	23
105.26	Thu22	23
106.67	Thu22	23
104.58	Thu22	23
105.26	Thu22	23
104.51	Thu22	23
101.27	Thu22	23
104.71	Thu22	23
106.67	Thu22	23
104.73	Thu22	23
104.74	Thu22	23
104.75	Thu22	23
110.6	Thu22	23
110.4	Thu22	23
110.09	Thu22	23
109.59	Thu22	23
111.11	Thu22	23
109.59	Thu22	23
104.12	Thu22	23
104.8	Thu22	23
104.44	Thu22	23
104.35	Thu22	23
104.71	Thu22	23
104.35	Thu22	23
109.98	Thu22	23
110.16	Thu22	23
109.39	Thu22	23
109.34	Thu22	23
109.4	Thu22	23
110.4	Thu22	23
110.09	Thu22	24
109.59	Thu22	24
109.89	Thu22	24
109.89	Thu22	24
110.34	Thu22	24
109.8	Thu22	24
109.38	Thu22	24
109.59	Thu22	24
111.11	Thu22	24
109.68	Thu22	24
109.29	Thu22	24
108.84	Thu22	24
108.84	Thu22	24
109.01	Thu22	24
109.45	Thu22	24
109.8	Thu22	24
109.84	Thu22	24
109.89	Thu22	24
109.89	Thu22	24
109.76	Thu22	24
110.5	Thu22	24
109.97	Thu22	24
110.24	Thu22	24
108.93	Thu22	24
108.11	Thu22	24
109.09	Thu22	24
108.76	Thu22	24
108.7	Thu22	24
108.6	Thu22	24
108.76	Thu22	24
108.84	Thu22	24
109.15	Thu22	24
108.95	Thu22	24
108.76	Thu22	24
109.09	Thu22	24
108.84	Thu22	24
108.11	Thu22	24
109.89	Thu22	24
110.09	Thu22	24
108.11	Thu22	24
108.84	Thu22	24
108.64	Thu22	24
108.65	Thu22	24
108.11	Thu22	24
107.53	Thu22	24
109.59	Thu22	24
108.6	Thu22	24
108.84	Thu22	24
108.56	Thu22	24
108.84	Thu22	24
109.09	Thu22	24
108.99	Thu22	24
108.53	Thu22	24
108.47	Thu22	24
109.59	Thu22	24
111.11	Thu22	24
109.59	Thu22	24
110.09	Thu22	24
109.52	Thu22	24
109.73	Thu22	24
109.65	Thu22	24
109.89	Thu22	24
109.09	Thu22	24
110.34	Thu22	24
109.79	Thu22	24
109.59	Thu22	24
109.41	Thu22	24
109.59	Thu22	24
109.59	Thu22	24
108.84	Thu22	24
109.78	Thu22	24
109.76	Thu22	24
109.85	Thu22	24
110.09	Thu22	24
109.68	Thu22	24
109.76	Thu22	24
110.34	Thu22	24
109.32	Thu22	24
108.11	Thu22	24
107.14	Thu22	24
109.72	Thu22	24
109.73	Thu22	24
109.59	Thu22	24
109.62	Thu22	24
109.73	Thu22	24
111.11	Thu22	24
109.76	Thu22	24
109.22	Thu22	24
109.29	Thu22	24
109.22	Thu22	24
109.38	Thu22	24
108.65	Thu22	24
109.78	Thu22	24
109.72	Thu22	24
109.73	Thu22	24
109.49	Thu22	24
109.09	Thu22	25
109.8	Thu22	25
109.85	Thu22	25
109.09	Thu22	25
108.7	Thu22	25
108.11	Thu22	25
109.59	Thu22	25
109.47	Thu22	25
109.89	Thu22	25
109.29	Thu22	25
108.11	Thu22	25
110.34	Thu22	25
109.97	Thu22	25
111.11	Thu22	25
109.78	Thu22	25
109.59	Thu22	25
111.11	Thu22	25
110.09	Thu22	25
111.11	Thu22	25
110.73	Thu22	25
110.5	Thu22	25
110.6	Thu22	25
110.6	Thu22	25
110.79	Thu22	25
109.59	Thu22	25
110.09	Thu22	25
110.43	Thu22	25
110.55	Thu22	25
110.09	Thu22	25
110.09	Thu22	25
110.43	Thu22	25
110.09	Thu22	25
109.89	Thu22	25
109.59	Thu22	25
109.97	Thu22	25
109.76	Thu22	25
109.89	Thu22	25
109.42	Thu22	25
109.89	Thu22	25
109.42	Thu22	25
109.76	Thu22	25
109.89	Thu22	25
109.38	Thu22	25
109.76	Thu22	25
109.97	Thu22	25
108.84	Thu22	25
103.23	Thu22	25
108.91	Thu22	25
110.63	Thu22	25
110.64	Thu22	25
107.78	Thu22	25
110.24	Thu22	25
110.24	Thu22	25
110.57	Thu22	25
110.55	Thu22	25
110.09	Thu22	25
110.5	Thu22	25
110.19	Thu22	25
109.97	Thu22	25
111.11	Thu22	25
110.09	Thu22	25
109.89	Thu22	25
110.73	Thu22	25
106.87	Thu22	25
110.34	Thu22	25
110.39	Thu22	25
109.09	Thu22	25
110.14	Thu22	25
109.59	Thu22	25
110.19	Thu22	25
109.59	Thu22	25
111.11	Thu22	25
110.09	Thu22	25
109.59	Thu22	25
109.49	Thu22	25
109.7	Thu22	25
110.09	Thu22	25
109.77	Thu22	25
109.7	Thu22	25
109.59	Thu22	25
109.59	Thu22	25
109.38	Thu22	25
109.59	Thu22	25
109.59	Thu22	25
109.09	Thu22	25
108.87	Thu22	25
108.46	Thu22	25
108.77	Thu22	25
110.6	Thu22	25
110.63	Thu22	25
110.64	Thu22	25
108.87	Thu22	25
108.46	Thu22	25
108.77	Thu22	25
109.29	Thu22	26
108.84	Thu22	26
109.09	Thu22	26
108.53	Thu22	26
108.53	Thu22	26
108.7	Thu22	26
109.59	Thu22	26
108.76	Thu22	26
108.7	Thu22	26
108.6	Thu22	26
108.76	Thu22	26
108.7	Thu22	26
108.47	Thu22	26
109.09	Thu22	26
109.29	Thu22	26
108.11	Thu22	26
109.09	Thu22	26
107.62	Thu22	26
107.91	Thu22	26
108.11	Thu22	26
107.53	Thu22	26
108.11	Thu22	26
107.65	Thu22	26
107.69	Thu22	26
107.62	Thu22	26
107.66	Thu22	26
108.84	Thu22	26
107.58	Thu22	26
107.38	Thu22	26
107.59	Thu22	26
107.67	Thu22	26
107.19	Thu22	26
108.11	Thu22	26
107.32	Thu22	26
107.38	Thu22	26
107.3	Thu22	26
106.89	Thu22	26
107.14	Thu22	26
109.19	Thu22	26
109.8	Thu22	26
109.16	Thu22	26
109.59	Thu22	26
110.09	Thu22	26
110.32	Thu22	26
111.11	Thu22	26
110.38	Thu22	26
110.44	Thu22	26
110.34	Thu22	26
110.6	Thu22	26
110.43	Thu22	26
110.34	Thu22	26
111.11	Thu22	26
109.97	Thu22	26
109.53	Thu22	26
109.29	Thu22	26
109.68	Thu22	26
109.73	Thu22	26
109.32	Thu22	26
110.09	Thu22	26
109.22	Thu22	26
109.09	Thu22	26
109.42	Thu22	26
109.04	Thu22	26
109.59	Thu22	26
109.17	Thu22	26
108.62	Thu22	26
109.38	Thu22	26
109.14	Thu22	26
108.19	Thu22	26
108.49	Thu22	26
108.72	Thu22	26
108.76	Thu22	26
108.57	Thu22	26
108.76	Thu22	26
108.6	Thu22	26
108.53	Thu22	26
108.47	Thu22	26
107.62	Thu22	26
108.11	Thu22	26
108.11	Thu22	26
107.69	Thu22	26
108.11	Thu22	26
109.59	Thu22	26
108.84	Thu22	26
111.11	Thu22	26
109.65	Thu22	26
109.59	Thu22	26
110.09	Thu22	26
109.44	Thu22	26
109.59	Thu22	26
108.91	Thu22	26
106.06	Thu22	26
106.19	Thu22	26
109.14	Thu22	26
108.91	Thu22	26
108.19	Thu22	26
109.44	Thu22	26
109.62	Thu22	27
109.38	Thu22	27
109.59	Thu22	27
109.54	Thu22	27
105.61	Thu22	27
105.77	Thu22	27
105.59	Thu22	27
105.54	Thu22	27
105.57	Thu22	27
104.2	Thu22	27
105.88	Thu22	27
106.19	Thu22	27
105.26	Thu22	27
106.67	Thu22	27
110.09	Thu22	27
109.59	Thu22	27
108.88	Thu22	27
109.42	Thu22	27
108.47	Thu22	27
109.59	Thu22	27
108.66	Thu22	27
108.89	Thu22	27
109.09	Thu22	27
109.23	Thu22	27
105.26	Thu22	27
105.38	Thu22	27
105.44	Thu22	27
105.88	Thu22	27
105.26	Thu22	27
106.67	Thu22	27
106.19	Thu22	27
106.19	Thu22	27
105.26	Thu22	27
104.58	Thu22	27
109.18	Thu22	27
108.11	Thu22	27
105.26	Thu22	27
108.43	Thu22	27
104.83	Thu22	27
104.67	Thu22	27
104.87	Thu22	27
105.26	Thu22	27
105.26	Thu22	27
104.09	Thu22	27
109.89	Thu22	27
108.6	Thu22	27
108.95	Thu22	27
109.76	Thu22	27
109.55	Thu22	27
109.38	Thu22	27
109.78	Thu22	27
109.8	Thu22	27
109.76	Thu22	27
109.77	Thu22	27
109.84	Thu22	27
110.14	Thu22	27
109.09	Thu22	27
109.86	Thu22	27
109.09	Thu22	27
109.59	Thu22	27
109.59	Thu22	27
108.95	Thu22	27
109.59	Thu22	27
109.54	Thu22	27
105.44	Thu22	27
109.55	Thu22	27
109.38	Thu22	27
109.78	Thu22	27
109.77	Thu22	27
109.04	Thu22	28
109.38	Thu22	28
109.19	Thu22	28
109.59	Thu22	28
110.09	Thu22	28
109.69	Thu22	28
108.47	Thu22	28
109.54	Thu22	28
109.59	Thu22	28
109.49	Thu22	28
109.52	Thu22	28
109.22	Thu22	28
109.17	Thu22	28
109.32	Thu22	28
109.25	Thu22	28
109.09	Thu22	28
109.09	Thu22	28
108.6	Thu22	28
108.76	Thu22	28
109.09	Thu22	28
108.6	Thu22	28
108.7	Thu22	28
108.63	Thu22	28
109.59	Thu22	28
108.84	Thu22	28
108.6	Thu22	28
108.63	Thu22	28
108.84	Thu22	28
108.67	Thu22	28
108.84	Thu22	28
108.63	Thu22	28
108.93	Thu22	28
108.11	Thu22	28
108.11	Thu22	28
108.7	Thu22	28
108.6	Thu22	28
108.27	Thu22	28
108.56	Thu22	28
109.09	Thu22	28
108.7	Thu22	28
108.94	Thu22	28
108.91	Thu22	28
108.76	Thu22	28
109.59	Thu22	28
108.63	Thu22	28
109.59	Thu22	28
108.8	Thu22	28
109.09	Thu22	28
109.09	Thu22	28
109.09	Thu22	28
108.79	Thu22	28
109.59	Thu22	28
108.91	Thu22	28
109.59	Thu22	28
109.39	Thu22	28
109.22	Thu22	28
109.34	Thu22	28
108.7	Thu22	28
105.26	Thu22	28
105.42	Thu22	28
109.69	Thu22	28
109.52	Thu22	28
109.49	Thu22	28
108.63	Thu22	28
108.63	Thu22	28
108.76	Thu22	28
109.59	Thu22	29
109.59	Thu22	29
104.55	Thu22	29
104.54	Thu22	29
104.48	Thu22	29
104.42	Thu22	29
104.71	Thu22	29
104.35	Thu22	29
105.26	Thu22	29
104.09	Thu22	29
104.67	Thu22	29
104.8	Thu22	29
105.26	Thu22	29
104.35	Thu22	29
104.65	Thu22	29
104.58	Thu22	29
104.35	Thu22	29
105.07	Thu22	29
105.26	Thu22	29
104.93	Thu22	29
104.67	Thu22	29
105.26	Thu22	29
105.26	Thu22	29
105.26	Thu22	29
105.14	Thu22	29
104.99	Thu22	29
105.16	Thu22	29
105.82	Thu22	29
105.14	Thu22	29
104.8	Thu22	29
104.87	Thu22	29
104.93	Thu22	29
105.26	Thu22	29
104.91	Thu22	29
104.58	Thu22	29
104.71	Thu22	29
105.26	Thu22	29
105.26	Thu22	29
104.63	Thu22	29
104.66	Thu22	29
104.55	Thu22	29
104.54	Thu22	29
105.16	Thu22	29
105.14	Thu22	29
104.93	Thu22	29
104.63	Thu22	29
109.32	Thu22	30
109.36	Thu22	30
109.41	Thu22	30
109.59	Thu22	30
109.59	Thu22	30
109.16	Thu22	30
109.42	Thu22	30
109.34	Thu22	30
109.89	Thu22	30
109.59	Thu22	30
109.29	Thu22	30
109.29	Thu22	30
109.18	Thu22	30
109.49	Thu22	30
109.26	Thu22	30
109.36	Thu22	30
108.95	Thu22	31
109.05	Thu22	31
106.58	Thu22	32
106.58	Thu22	32
106.5	Thu22	32
106.67	Thu22	32
106.67	Thu22	32
106.55	Thu22	32
106.38	Thu22	32
106.43	Thu22	32
106.58	Thu22	32
106.23	Thu22	32
106.55	Thu22	32
106.28	Thu22	32
108.97	Thu22	33
108.58	Thu22	33
108.96	Thu22	33
108.78	Thu22	33
109.16	Thu22	33
109.13	Thu22	33
108.84	Thu22	33
109.06	Thu22	33
109.1	Thu22	33
109.09	Thu22	33
109.59	Thu22	33
109.29	Thu22	33
108.95	Thu22	33
107.53	Thu22	33
107.88	Thu22	33
107.67	Thu22	33
108.11	Thu22	33
108.11	Thu22	33
107.66	Thu22	33
108.11	Thu22	33
107.59	Thu22	33
108.11	Thu22	33
108.97	Thu22	33
108.58	Thu22	33
108.96	Thu22	33
108.78	Thu22	33
109.16	Thu22	33
109.13	Thu22	33
109.1	Thu22	33
107.88	Thu22	33
107.63	Thu22	33
107.59	Thu22	33
106.87	Thu22	34
107.28	Thu22	34
107.23	Thu22	34
107	Thu22	34
108.11	Thu22	34
107.14	Thu22	34
107.24	Thu22	34
107.46	Thu22	34
106.87	Thu22	34
107.06	Thu22	34
107.12	Thu22	34
106.95	Thu22	34
107.09	Thu22	34
106.95	Thu22	34
107.53	Thu22	34
107.09	Thu22	34
108.11	Thu22	34
108.11	Thu22	34
107.11	Thu22	34
107.14	Thu22	34
107.09	Thu22	34
106.95	Thu22	34
107	Thu22	34
107.14	Thu22	34
107.14	Thu22	34
107.22	Thu22	34
107.53	Thu22	34
107.28	Thu22	34
100.63	Thu22	34
106.67	Thu22	34
107.12	Thu22	34
106.4	Thu22	34
107.13	Thu22	34
107.02	Thu22	34
107.14	Thu22	34
107.34	Thu22	34
107.28	Thu22	34
107.38	Thu22	34
107.02	Thu22	34
107.15	Thu22	34
107.04	Thu22	34
107.21	Thu22	34
107.38	Thu22	34
107.14	Thu22	34
106.98	Thu22	34
107.22	Thu22	34
107.19	Thu22	34
107.28	Thu22	34
105.26	Thu22	34
107.14	Thu22	34
107.15	Thu22	34
108.11	Thu22	34
106.67	Thu22	34
106.6	Thu22	34
106.57	Thu22	34
106.38	Thu22	34
107.38	Thu22	34
106.67	Thu22	34
106.31	Thu22	34
107.02	Thu22	34
107.14	Thu22	34
107.15	Thu22	34
107.14	Thu22	34
106.67	Thu22	34
107.14	Thu22	34
107.06	Thu22	34
107.07	Thu22	34
106.67	Thu22	34
106.87	Thu22	34
107.38	Thu22	34
108.11	Thu22	34
107.1	Thu22	34
107.02	Thu22	34
106.82	Thu22	34
107.62	Thu22	34
107.23	Thu22	34
107.11	Thu22	34
107.12	Thu22	34
107.13	Thu22	34
107.28	Thu22	34
107.38	Thu22	34
107.15	Thu22	34
107.04	Thu22	34
107.19	Thu22	34
107.11	Thu22	34
107.22	Thu22	34
107.04	Thu22	34
107.19	Thu22	34
107.14	Thu22	34
107.15	Thu22	34
106.57	Thu22	34
107.07	Thu22	34
107.1	Thu22	34
109.29	Thu22	35
109.09	Thu22	35
109.29	Thu22	35
109.01	Thu22	35
109.29	Thu22	35
109.17	Thu22	35
109.22	Thu22	35
109.06	Thu22	35
109.45	Thu22	35
109.18	Thu22	35
109.24	Thu22	35
109.34	Thu22	35
108.11	Thu22	35
108.7	Thu22	35
108.11	Thu22	35
108.11	Thu22	35
108.4	Thu22	35
108.4	Thu22	35
108.33	Thu22	35
108.11	Thu22	35
107.62	Thu22	35
106.67	Thu22	35
108.7	Thu22	35
107.38	Thu22	35
108.84	Thu22	35
108.29	Thu22	35
108.11	Thu22	35
108.53	Thu22	35
107.97	Thu22	35
108.17	Thu22	35
108.43	Thu22	35
108.84	Thu22	35
108.27	Thu22	35
108.39	Thu22	35
108.33	Thu22	35
107.38	Thu22	35
108.28	Thu22	35
108.4	Thu22	35
108.35	Thu22	35
108.39	Thu22	35
108.53	Thu22	35
106.19	Thu22	35
108.37	Thu22	35
108.84	Thu22	35
108.4	Thu22	35
109.09	Thu22	35
109.24	Thu22	35
108.97	Thu22	35
108.64	Thu22	35
108.84	Thu22	35
108.67	Thu22	35
108.75	Thu22	35
108.64	Thu22	35
108.37	Thu22	35
108.6	Thu22	35
109.59	Thu22	35
108.27	Thu22	35
108.31	Thu22	35
109.17	Thu22	35
108.4	Thu22	35
107.97	Thu22	35
108.17	Thu22	35
108.27	Thu22	35
108.33	Thu22	35
108.28	Thu22	35
108.37	Thu22	35
108.31	Thu22	35
109.89	Thu22	36
108.7	Thu22	36
108.84	Thu22	36
110.09	Thu22	36
109.8	Thu22	36
109.76	Thu22	36
110.34	Thu22	36
109.59	Thu22	36
109.59	Thu22	36
108.84	Thu22	36
109.09	Thu22	36
109.09	Thu22	36
109.59	Thu22	36
109.69	Thu22	36
109.59	Thu22	36
109.59	Thu22	36
109.59	Thu22	36
107.96	Thu22	36
108.4	Thu22	36
108.84	Thu22	36
107.96	Thu22	36
108.4	Thu22	36
109.59	Thu22	37
110.04	Thu22	37
109.91	Thu22	37
109.95	Thu22	37
109.51	Thu22	37
109.59	Thu22	37
109.4	Thu22	37
109.67	Thu22	37
109.22	Thu22	37
109.56	Thu22	37
109.38	Thu22	37
109.59	Thu22	37
109.59	Thu22	37
109.59	Thu22	37
109.89	Thu22	37
109.59	Thu22	37
109.38	Thu22	37
108.95	Thu22	37
108.88	Thu22	37
108.8	Thu22	37
108.84	Thu22	37
108.47	Thu22	37
108.6	Thu22	37
108.74	Thu22	37
109.18	Thu22	37
108.43	Thu22	37
108.43	Thu22	37
109.59	Thu22	37
108.11	Thu22	37
108.11	Thu22	37
108.56	Thu22	37
109.32	Thu22	37
108.76	Thu22	37
109.03	Thu22	37
108.84	Thu22	37
109.16	Thu22	37
110.04	Thu22	37
109.91	Thu22	37
109.95	Thu22	37
109.56	Thu22	37
108.43	Thu22	37
109.89	Thu22	38
109.97	Thu22	38
109.59	Thu22	38
109.69	Thu22	38
109.66	Thu22	38
109.59	Thu22	38
109.59	Thu22	38
109.73	Thu22	38
109.59	Thu22	38
109.59	Thu22	38
110.09	Thu22	38
109.29	Thu22	38
110.09	Thu22	38
109.95	Thu22	38
110.09	Thu22	38
110.5	Thu22	38
110.26	Thu22	38
109.89	Thu22	38
110.29	Thu22	38
110.09	Thu22	38
110.34	Thu22	39
111.11	Thu22	39
111.11	Thu22	39
110.34	Thu22	39
110.57	Thu22	39
110.55	Thu22	39
110.56	Thu22	39
109.8	Thu22	39
110.32	Thu22	39
110.09	Thu22	39
110.5	Thu22	39
110.6	Thu22	39
109.59	Thu22	39
109.59	Thu22	39
110.6	Thu22	39
110.25	Thu22	39
110.43	Thu22	39
110.5	Thu22	39
105.96	Thu22	39
110.33	Thu22	39
105.66	Thu22	40
104.58	Thu22	40
105.26	Thu22	40
110.22	Thu22	40
110	Thu22	40
106.19	Thu22	41
105.26	Thu22	41
110.09	Thu22	41
110.51	Thu22	41
110.53	Thu22	41
110.54	Thu22	41
110.09	Thu22	41
110.73	Thu22	41
110.51	Thu22	41
110.54	Thu22	41
109.37	Thu22	42
109.29	Thu22	42
109.22	Thu22	42
108.84	Thu22	42
109.24	Thu22	42
108.84	Thu22	42
109.54	Thu22	42
109.29	Thu22	42
109.45	Thu22	42
109.68	Thu22	42
109.47	Thu22	42
109.89	Thu22	42
109.37	Thu22	42
109.54	Thu22	42
109.45	Thu22	42
109.68	Thu22	42
107.42	Thu22	43
108.11	Thu22	43
107.28	Thu22	43
107.38	Thu22	43
107.43	Thu22	43
108.11	Thu22	43
107.42	Thu22	43
107.43	Thu22	43
107.28	Thu22	44
108.11	Thu22	44
109.09	Thu22	44
106.67	Thu22	44
106.67	Thu22	44
107.22	Thu22	44
107.25	Thu22	44
107.14	Thu22	44
107.38	Thu22	44
107.16	Thu22	44
107.04	Thu22	44
107.14	Thu22	44
107.09	Thu22	44
107.08	Thu22	44
106.97	Thu22	44
107.28	Thu22	44
107.25	Thu22	44
107.16	Thu22	44
107.04	Thu22	44
107.08	Thu22	44
110.67	Thu22	45
110.09	Thu22	45
110.28	Thu22	45
110.45	Thu22	45
110.44	Thu22	45
110.34	Thu22	45
110.44	Thu22	45
109.4	Thu22	46
108.6	Thu22	46
109.29	Thu22	46
109.49	Thu22	46
109.89	Thu22	46
109.89	Thu22	46
109.59	Thu22	46
109.59	Thu22	46
109.38	Thu22	46
110.09	Thu22	46
109.61	Thu22	46
109.71	Thu22	46
109.8	Thu22	46
109.64	Thu22	46
109.74	Thu22	46
109.89	Thu22	46
109.68	Thu22	46
109.59	Thu22	46
109.59	Thu22	46
109.67	Thu22	46
109.09	Thu22	46
109.37	Thu22	46
108.91	Thu22	46
108.71	Thu22	46
108.74	Thu22	46
108.11	Thu22	46
108.11	Thu22	46
108.43	Thu22	46
108.76	Thu22	46
108.76	Thu22	46
108.63	Thu22	46
108.84	Thu22	46
108.6	Thu22	46
109.61	Thu22	46
109.68	Thu22	46
109.37	Thu22	46
108.71	Thu22	46
108.74	Thu22	46
109.5	Thu22	47
108.84	Thu22	47
109.59	Thu22	47
109.59	Thu22	47
110.09	Thu22	47
109.29	Thu22	47
109.48	Thu22	47
109.38	Thu22	47
109.29	Thu22	47
109.56	Thu22	47
109.59	Thu22	47
111.11	Thu22	47
109.73	Thu22	47
109.89	Thu22	47
109.59	Thu22	47
109.99	Thu22	47
109.98	Thu22	47
109.94	Thu22	47
109.89	Thu22	47
110.01	Thu22	47
110.09	Thu22	47
110.09	Thu22	47
110.6	Thu22	47
110.24	Thu22	47
110.28	Thu22	47
111.11	Thu22	47
110.34	Thu22	47
109.76	Thu22	47
109.22	Thu22	47
110.34	Thu22	47
110.6	Thu22	47
110.24	Thu22	47
110.6	Thu22	47
110.5	Thu22	47
109.59	Thu22	47
110.28	Thu22	47
109.59	Thu22	47
111.11	Thu22	47
110.93	Thu22	47
110.6	Thu22	47
110.77	Thu22	47
110.09	Thu22	47
111.73	Thu22	47
110.55	Thu22	47
111.04	Thu22	47
110.7	Thu22	47
110.87	Thu22	47
110.55	Thu22	47
110.96	Thu22	47
110.57	Thu22	47
111.11	Thu22	47
113.21	Thu22	47
110.34	Thu22	47
109.59	Thu22	47
110.09	Thu22	47
109.59	Thu22	47
109.96	Thu22	47
109.84	Thu22	47
111.11	Thu22	47
111.15	Thu22	47
109.09	Thu22	47
110.45	Thu22	47
110.64	Thu22	47
110.92	Thu22	47
111.05	Thu22	47
110.45	Thu22	47
110.97	Thu22	47
111.89	Thu22	47
109.29	Thu22	47
111.01	Thu22	47
108.56	Thu22	47
109.59	Thu22	47
109.68	Thu22	47
109.65	Thu22	47
109.66	Thu22	47
109.59	Thu22	47
109.89	Thu22	47
109.68	Thu22	47
110.88	Thu22	47
111.07	Thu22	47
111.11	Thu22	47
111.11	Thu22	47
111.11	Thu22	47
109.25	Thu22	47
110.66	Thu22	47
111.11	Thu22	47
110.67	Thu22	47
110.84	Thu22	47
110.6	Thu22	47
110.74	Thu22	47
110.24	Thu22	47
111.11	Thu22	47
110.09	Thu22	47
110.4	Thu22	47
110.6	Thu22	47
110.83	Thu22	47
110.34	Thu22	47
110.97	Thu22	47
111.15	Thu22	47
109.71	Thu22	47
111.11	Thu22	47
110.86	Thu22	47
109.59	Thu22	47
110.19	Thu22	47
110.09	Thu22	47
109.59	Thu22	47
109.74	Thu22	47
109.76	Thu22	47
109.8	Thu22	47
109.59	Thu22	47
110.5	Thu22	47
110.6	Thu22	47
110.09	Thu22	47
109.59	Thu22	47
109.97	Thu22	47
110.34	Thu22	47
110.5	Thu22	47
110.19	Thu22	47
110.03	Thu22	47
109.92	Thu22	47
110	Thu22	47
110.24	Thu22	47
109.92	Thu22	47
109.59	Thu22	47
109.42	Thu22	47
111.11	Thu22	47
110.09	Thu22	47
110.6	Thu22	47
110.24	Thu22	47
110.34	Thu22	47
110.34	Thu22	47
110.34	Thu22	47
110.05	Thu22	47
109.94	Thu22	47
109.85	Thu22	47
110.5	Thu22	47
110.35	Thu22	47
110.85	Thu22	47
109.89	Thu22	47
110.29	Thu22	47
110.09	Thu22	47
109.84	Thu22	47
110.6	Thu22	47
110.58	Thu22	47
110.62	Thu22	47
110.63	Thu22	47
110.53	Thu22	47
108.91	Thu22	47
110.51	Thu22	47
110.34	Thu22	47
109.65	Thu22	47
110.38	Thu22	47
110.85	Thu22	47
112.68	Thu22	47
110.93	Thu22	47
110.6	Thu22	47
110.34	Thu22	47
110.34	Thu22	47
109.59	Thu22	47
110.55	Thu22	47
110.17	Thu22	47
110.09	Thu22	47
110.5	Thu22	47
110.09	Thu22	47
110.35	Thu22	47
109.92	Thu22	47
109.81	Thu22	47
112.68	Thu22	47
108.95	Thu22	47
110.5	Thu22	47
109.97	Thu22	47
109.54	Thu22	47
110.08	Thu22	47
110.39	Thu22	47
110.28	Thu22	47
110.34	Thu22	47
109.95	Thu22	47
110.35	Thu22	47
110.34	Thu22	47
110.09	Thu22	47
110.21	Thu22	47
110.18	Thu22	47
109.46	Thu22	47
111.11	Thu22	47
109.76	Thu22	47
110.26	Thu22	47
110.22	Thu22	47
109.89	Thu22	47
109.38	Thu22	47
110.09	Thu22	47
110.09	Thu22	47
109.98	Thu22	47
109.94	Thu22	47
111.15	Thu22	47
111.05	Thu22	47
111.01	Thu22	47
110.88	Thu22	47
111.07	Thu22	47
109.25	Thu22	47
110.66	Thu22	47
111.11	Thu22	47
111.15	Thu22	47
110.86	Thu22	47
110.35	Thu22	47
110.85	Thu22	47
110.29	Thu22	47
109.84	Thu22	47
110.62	Thu22	47
110.53	Thu22	47
110.35	Thu22	47
109.81	Thu22	47
109.97	Thu22	47
109.54	Thu22	47
110.08	Thu22	47
109.95	Thu22	47
110.35	Thu22	47
110.26	Thu22	47
110.22	Thu22	47
109.22	Thu22	48
109.38	Thu22	49
109.38	Thu22	49
109.43	Thu22	49
109.41	Thu22	49
109.43	Thu22	49
109.59	Thu22	49
109.32	Thu22	49
109.32	Thu22	49
109.47	Thu22	49
109.42	Thu22	49
109.38	Thu22	49
110.09	Thu22	49
109.43	Thu22	49
108.84	Thu22	50
109.45	Thu22	50
109.64	Thu22	50
109.72	Thu22	50
109.59	Thu22	50
109.59	Thu22	50
110.5	Thu22	50
109.59	Thu22	50
109.52	Thu22	50
109.42	Thu22	50
109.22	Thu22	50
109.8	Thu22	50
109.47	Thu22	50
109.64	Thu22	50
109.72	Thu22	50
109.52	Thu22	50
109.42	Thu22	50
109.47	Thu22	50
110.77	Thu22	51
110.66	Thu22	51
110.75	Thu22	51
110.73	Thu22	51
110.67	Thu22	51
110.6	Thu22	51
110.75	Thu22	51
110.4	Thu22	51
110.7	Thu22	51
110.47	Thu22	51
108.36	Thu22	51
110.73	Thu22	51
110.75	Thu22	51
109.29	Thu22	52
108.8	Thu22	52
108.92	Thu22	52
108.8	Thu22	52
108.92	Thu22	52
109.15	Thu22	53
109.15	Thu22	53
109.06	Thu22	54
109.01	Thu22	54
109.07	Thu22	54
109.02	Thu22	54
108.84	Thu22	54
109.06	Thu22	54
109.07	Thu22	54
109.02	Thu22	54
108.95	Thu22	55
109.29	Thu22	55
109.22	Thu22	55
108.84	Thu22	55
108.76	Thu22	55
109.09	Thu22	55
108.76	Thu22	55
108.19	Thu22	56
109.59	Thu22	56
108.26	Thu22	56
107.94	Thu22	56
107.69	Thu22	56
108.11	Thu22	56
107.84	Thu22	56
108.84	Thu22	56
108.11	Thu22	56
108.4	Thu22	56
108.32	Thu22	56
108.26	Thu22	56
109.13	Thu22	57
109.16	Thu22	57
109.21	Thu22	57
109.09	Thu22	57
109.11	Thu22	57
109.01	Thu22	57
108.98	Thu22	57
108.79	Thu22	57
109.21	Thu22	57
109.11	Thu22	57
109.01	Thu22	57
108.98	Thu22	57
109.59	Thu22	58
109.38	Thu22	58
109.51	Thu22	58
109.42	Thu22	58
109.53	Thu22	58
109.59	Thu22	58
109.42	Thu22	58
109.57	Thu22	58
109.5	Thu22	58
109.59	Thu22	58
109.59	Thu22	58
109.09	Thu22	58
109.59	Thu22	58
107.53	Thu22	58
109.09	Thu22	58
109.5	Thu22	58
109.42	Thu22	58
109.57	Thu22	58
109.5	Thu22	58
109.89	Thu22	59
110.34	Thu22	59
109.8	Thu22	59
110.09	Thu22	59
110.26	Thu22	59
110.17	Thu22	59
110.34	Thu22	59
109.89	Thu22	59
110.24	Thu22	59
110.24	Thu22	59
110.5	Thu22	59
111.11	Thu22	59
110.09	Thu22	59
111.11	Thu22	59
111.11	Thu22	59
109.89	Thu22	59
110.09	Thu22	59
109.89	Thu22	59
110.09	Thu22	59
110.09	Thu22	59
108.89	Thu22	59
110.21	Thu22	59
110.24	Thu22	59
110.22	Thu22	59
110.3	Thu22	59
110.24	Thu22	59
111.11	Thu22	59
110.25	Thu22	59
110.32	Thu22	59
110.09	Thu22	59
110.25	Thu22	59
111.11	Thu22	59
110.31	Thu22	59
110.34	Thu22	59
110.34	Thu22	59
111.11	Thu22	59
110.4	Thu22	59
110.09	Thu22	59
110.19	Thu22	59
107.38	Thu22	59
105.96	Thu22	59
109.59	Thu22	59
109.59	Thu22	59
109.77	Thu22	59
109.93	Thu22	59
109.8	Thu22	59
110.34	Thu22	59
109.59	Thu22	59
109.79	Thu22	59
109.78	Thu22	59
109.23	Thu22	59
109.24	Thu22	59
109.63	Thu22	59
109.63	Thu22	59
109.76	Thu22	59
109.59	Thu22	59
109.8	Thu22	59
109.8	Thu22	59
109.29	Thu22	59
109.59	Thu22	59
109.59	Thu22	59
109.72	Thu22	59
109.59	Thu22	59
110.34	Thu22	59
109.74	Thu22	59
109.46	Thu22	59
109.09	Thu22	59
109.45	Thu22	59
109.6	Thu22	59
109.53	Thu22	59
110.09	Thu22	59
109.09	Thu22	59
109.59	Thu22	59
110.1	Thu22	59
109.51	Thu22	59
109.86	Thu22	59
110.09	Thu22	59
110.15	Thu22	59
110.13	Thu22	59
110	Thu22	59
108.7	Thu22	59
109.98	Thu22	59
110.23	Thu22	59
110.21	Thu22	59
107.78	Thu22	59
109.73	Thu22	59
109.76	Thu22	59
110.09	Thu22	59
109.94	Thu22	59
110.29	Thu22	59
109.94	Thu22	59
110.13	Thu22	59
109.99	Thu22	59
108	Thu22	59
109.94	Thu22	59
108.77	Thu22	59
110.06	Thu22	59
110.29	Thu22	59
110.3	Thu22	59
110.2	Thu22	59
110.6	Thu22	59
110.09	Thu22	59
110.17	Thu22	59
110.09	Thu22	59
108.64	Thu22	59
110.17	Thu22	59
110.24	Thu22	59
109.73	Thu22	59
109.77	Thu22	59
109.79	Thu22	59
109.78	Thu22	59
109.63	Thu22	59
109.64	Thu22	59
109.72	Thu22	59
109.45	Thu22	59
109.6	Thu22	59
110.1	Thu22	59
109.51	Thu22	59
109.85	Thu22	59
110.15	Thu22	59
110.13	Thu22	59
110.23	Thu22	59
110.27	Thu22	59
110.21	Thu22	59
110.13	Thu22	59
109.99	Thu22	59
108.77	Thu22	59
110.06	Thu22	59
109.59	Thu22	60
112.68	Thu22	60
110.12	Thu22	60
109.97	Thu22	60
109.5	Thu22	60
110.17	Thu22	60
108.84	Thu22	60
109.71	Thu22	60
109.77	Thu22	60
110.6	Thu22	60
109.59	Thu22	60
109.59	Thu22	60
109.59	Thu22	60
109.34	Thu22	60
109.22	Thu22	60
109.51	Thu22	60
109.33	Thu22	60
107.61	Thu22	60
109.29	Thu22	60
109.59	Thu22	60
109.42	Thu22	60
109.26	Thu22	60
109.29	Thu22	60
108.11	Thu22	60
107.69	Thu22	60
107.69	Thu22	60
108.11	Thu22	60
105.96	Thu22	60
110.6	Thu22	60
110.19	Thu22	60
110.6	Thu22	60
110.5	Thu22	60
110.42	Thu22	60
110.41	Thu22	60
110.34	Thu22	60
110.5	Thu22	60
111.11	Thu22	60
110.43	Thu22	60
110.34	Thu22	60
110.12	Thu22	60
110.17	Thu22	60
109.71	Thu22	60
109.77	Thu22	60
110.42	Thu22	60
110.19	Thu22	61
110.33	Thu22	61
110.34	Thu22	61
110.28	Thu22	61
111.11	Thu22	61
110.09	Thu22	61
110.09	Thu22	61
110.35	Thu22	61
110.29	Thu22	61
110.39	Thu22	61
110.4	Thu22	61
110.34	Thu22	61
110.14	Thu22	61
111.11	Thu22	61
109.92	Thu22	61
109.09	Thu22	61
110.09	Thu22	61
110.23	Thu22	61
110.43	Thu22	61
110.14	Thu22	61
110.09	Thu22	61
109.59	Thu22	61
[truncated: 132,785 more rows]
